# Supplementary material for: Present Practice of Radiative Deep Hyperthermia in Combination with Radiotherapy in Switzerland
Source: Cancers (Basel). 2022 Feb 24;14(5):1175. doi: 10.3390/cancers14051175 (PMC8909523; doi:10.3390/cancers14051175)
Supplement: Supplementary file 1 [file cancers-14-01175-s001.zip]

Archive with 1 entries (1 files):
- cancers-1595118-supplementary.pdf
